# Supplementary material for: Clinical feature and gene expression analysis in low prostate-specific antigen, high-grade prostate cancer
Source: PLoS One. 2025 Apr 15;20(4):e0321728. doi: 10.1371/journal.pone.0321728 (PMC11999122; doi:10.1371/journal.pone.0321728)
Supplement: S1 Table — (XLSX) [file pone.0321728.s001.xlsx]

## Sheet: Sheet1
Clinical data of GEO cohort
Group	Accession	Age(years)	PSA(ng/ml)	Gleason score	Pathological stage
Group B	GSM1543268	70	3.4	10	T2b N0
Group B	GSM1543225	72	14.3	9	T3b-T4 N0
Group B	GSM1543227	71	11.3	9	Tx N+
Group B	GSM1543229	59	14.5	9	T2b N0
Group A	GSM1543237	72	2.5	9	T3b-T4 N0
Group B	GSM1543244	69	9.4	9	T3a N0
Group B	GSM1543246	72	10.6	9	T3a N0
Group B	GSM1543248	69	5.6	9	T3b-T4 N0
Group B	GSM1543251	68	19	9	T3a N0
Group B	GSM1543253	67	6.1	9	T3a N0
Group B	GSM1543254	74	16.6	9	Tx N+
Group B	GSM1543261	65	39.5	9	Tx N+
Group A	GSM1543264	62	2.5	9	T3b-T4 N0
Group B	GSM1543265	65	10.8	9	T3a N0
Group B	GSM1543288	62	6.2	9	T3b-T4 N0
Group B	GSM1543291	61	30	9	Tx N+
Group B	GSM1543307	65	39.3	9	T2b N0
Group B	GSM1543308	74	7.2	9	T2a N0
Group B	GSM1543318	64	5.3	9	T3a N0
Group B	GSM1543322	71	9.8	9	T3b-T4 N0
Group B	GSM1543325	61	11.7	9	Tx N+
Group B	GSM1543328	61	8.2	9	T3a N0
Group B	GSM1543330	54	17.5	9	Tx N+
Group B	GSM1543331	63	7.8	9	T3b-T4 N0
Group B	GSM1543334	48	55	9	Tx N+
Group B	GSM1543335	58	18.7	9	Tx N+
Group B	GSM1543337	70	24.8	9	T2a N0
Group B	GSM1543340	71	11.7	9	Tx N+
Group B	GSM1543342	66	10.4	9	T2b N0
Group B	GSM1543348	66	10.3	9	T3b-T4 N0
Group B	GSM1543355	70	7.3	9	T3a N0
Group B	GSM1543360	63	15.1	9	T3b-T4 N0
Group B	GSM1543361	73	7.1	9	T2a N0
Group B	GSM1543362	66	6.2	9	T3a N0
Group B	GSM1543363	62	10	9	T3b-T4 N0
Group B	GSM1543366	53	66.8	9	Tx N+
Group B	GSM1543368	66	6.5	9	Tx N+
Group B	GSM1543369	58	3.8	9	T2a N0
Group B	GSM1543370	66	17.6	9	T2b N0
Group B	GSM1543372	57	10.5	9	Tx N+
Group B	GSM1543377	59	8.4	9	T3a N0
Group B	GSM1543379	72	9.3	9	T2b N0
Group B	GSM1543384	76	9.7	9	T3a N0
Group B	GSM1543388	68	10.3	9	T3b-T4 N0
Group B	GSM1543389	74	12.8	9	T3a N0
Group B	GSM1543390	65	15.8	9	T3b-T4 N0
Group B	GSM1543392	68	6.3	9	T3b-T4 N0
Group B	GSM1543393	77	9.5	9	T3b-T4 N0
Group B	GSM1543395	66	14.7	9	T3a N0
Group B	GSM1543410	53	10.6	9	Tx N+
Group B	GSM1543418	68	6.5	9	T3b-T4 N0
Group B	GSM1543425	67	32	9	T3b-T4 N0
Group B	GSM1543436	52	9.9	9	T3a N0
Group B	GSM1543439	76	3.9	9	T3a N0
Group B	GSM1543448	76	5.5	9	Tx N+
Group B	GSM1543453	58	9.4	9	T2a N0
Group B	GSM1543455	73	8.6	9	T2b N0
Group B	GSM1543457	74	3.4	9	T3a N0
Group B	GSM1543464	70	18.6	9	T2b N0
Group B	GSM1543230	48	36.1	8	Tx N+
Group B	GSM1543235	66	4.76	8	T2a N0
Group B	GSM1543243	70	6	8	T2b N0
Group B	GSM1543247	72	8	8	T3b-T4 N0
Group B	GSM1543256	60	8.5	8	T3a N0
Group B	GSM1543257	59	8.4	8	T2b N0
Group B	GSM1543266	65	5.5	8	T2a N0
Group B	GSM1543277	76	11.9	8	T2a N0
Group B	GSM1543280	66	7.2	8	T3b-T4 N0
Group B	GSM1543282	50	16.3	8	Tx N+
Group B	GSM1543283	72	8	8	T2a N0
Group B	GSM1543292	64	6.9	8	T3a N0
Group B	GSM1543295	62	5.3	8	T3a N0
Group B	GSM1543300	64	6.7	8	T2b N0
Group B	GSM1543306	72	5.3	8	T3b-T4 N0
Group B	GSM1543310	60	14.2	8	T3a N0
Group B	GSM1543317	66	12.4	8	T2b N0
Group B	GSM1543320	73	5.3	8	T3b-T4 N0
Group B	GSM1543321	66	12.5	8	T3b-T4 N0
Group B	GSM1543326	55	71.8	8	T3a N0
Group B	GSM1543329	62	40.8	8	T3b-T4 N0
Group B	GSM1543343	66	75.3	8	T2b N0
Group B	GSM1543359	67	13.1	8	T3b-T4 N0
Group B	GSM1543364	54	6.6	8	Tx N+
Group B	GSM1543375	61	7.5	8	T2b N0
Group A	GSM1543381	65	1.8	8	T2a N0
Group B	GSM1543383	59	7.7	8	T3a N0
Group B	GSM1543385	74	9.4	8	T3b-T4 N0
Group B	GSM1543405	74	5.6	8	T2a N0
Group B	GSM1543406	65	5.8	8	Tx N+
Group B	GSM1543411	74	8.3	8	T3b-T4 N0
Group B	GSM1543413	65	5.3	8	T2b N0
Group B	GSM1543426	70	11.6	8	Tx N+
Group B	GSM1543429	71	9.2	8	T3a N0
Group B	GSM1543445	59	13.1	8	T2b N0
Group B	GSM1543446	61	5.1	8	T2a N0
Group B	GSM1543454	68	2.8	8	T2b N0
Group B	GSM1543458	62	10	8	T2a N0
Group B	GSM1543543	76	21.6	8	T2b N0
Abbreviation: GEO = Gene Expression Omnibus, PSA = prostate-specific antigen.
