# Supplementary material for: Clinical feature and gene expression analysis in low prostate-specific antigen, high-grade prostate cancer
Source: PLoS One. 2025 Apr 15;20(4):e0321728. doi: 10.1371/journal.pone.0321728 (PMC11999122; doi:10.1371/journal.pone.0321728)
Supplement: S2 Table — (XLSX) [file pone.0321728.s002.xlsx]

## Sheet: Sheet1
	Gene set enrichment analysis of the GEO cohort
Index	Name	Definition	NES	P-value	FDR adjusted p-value
1	Translation initiation	40S == mRNA == 60S	2.62322	9.04935e-08	1.1907e-05
2	IGF-IGFR-PI3K-NFKB signaling pathway	IGF1 → IGF1R → PI3K → PIP3 → AKT → IKK → NFKBIA → NFKB	2.4913	2.08745e-06	0.000137333
3	EGF-EGFR-PI3K-NFKB signaling pathway	EGF → EGFR → PI3K → PIP3 → AKT → IKK → NFKBIA → NFKB	2.45213	3.18693e-06	0.000139778
4	GF-RTK-RAS-PI3K signaling pathway	GF → RTK → GRB2 → SOS → RAS → PI3K → PIP3 → AKT	2.32577	4.60505e-06	0.000151482
5	GF-RTK-PI3K signaling pathway	GF → RTK → PI3K → PIP3 → AKT	2.3531	1.08809e-05	0.000286339
6	Activation of PRC2.2 by ubiquitination of H2AK119 in germline genes	PRC1.6 — (MGA,MAX+L3MBTL2+E2F6) — H2AK119+UB → PRC2.2	2.40256	1.50652e-05	0.000330377
7	ERBB2-overexpression to PI3K signaling pathway	EGF → (ERBB2*+EGFR) → PI3K → PIP3 → AKT → MTOR → S6K	2.33577	2.66319e-05	0.000393094
8	Gene silencing by methylation of H3K27 and ubiquitination of H2AK119	PRC2.1 == (EPOP+ELOB+ELOC),(LCOR,LCORL+CTBP1,CTBP2) — H3 → PRC2.2 — H3K27me3 == cPRC1 — H2AK119+UB	2.37172	2.66486e-05	0.000393094
9	Rab7-regulated microtubule minus-end directed transport	RAB7 == RILP == OSBPL1A == (DYNC+DYNL+DCTN+ACTR1+ACTR10) == (TUBA+TUBB)	2.44274	2.74442e-05	0.000393094
10	AREG-overexpression to PI3K signaling pathway	AREG* → EGFR → PI3K → PIP3 → AKT → S6K	2.32829	2.98751e-05	0.000393094
11	RELN-VLDLR-PI3K signaling pathway	RELN → VLDLR == DAB1 → PI3K → PIP3 → AKT ⊣ (TSC1+TSC2) ⊣ RHEB → MTOR → S6K	2.30002	4.17519e-05	0.000479659
12	IGF-IGF1R-PI3K signaling pathway	IGF1 → IGF1R → PI3K → PIP3 → AKT ⊣ (TSC1+TSC2) ⊣ RHEB → MTOR ⊣ EIF4EBP1	2.28804	4.37625e-05	0.000479659
13	EGF-EGFR-RAS-PI3K signaling pathway	EGF → EGFR → GRB2 → SOS → RAS → PI3K → PIP3 → AKT ⊣ BAD	2.28058	4.87637e-05	0.000479659
14	Retrograde axonal transport	(DCTN+DNAH+DNAI+DNALI1+DNAL) == (TUBA+TUBB)	2.34569	5.31058e-05	0.000479659
15	Mutation-caused aberrant Htt to retrograde axonal transport	(HTT*+HAP1) ⊣ (DCTN+DNAH+DNAI+DNALI1+DNAL) == (TUBA+TUBB)	2.33673	5.46812e-05	0.000479659
16	Activation of PRC2.2 by ubiquitination of H2AK119	PRC1.1 — (USP7+TRIM27) — H2AK119+UB → PRC2.2	2.27473	5.95872e-05	0.000490027
17	AREG-EGFR-PI3K signaling pathway	AREG → EGFR → PI3K → PIP3 → AKT → MTOR → S6K	2.26346	6.46012e-05	0.000500009
18	HIV gp120 to CXCR4-GNAI-PI3K-BAD signaling pathway	Env → (CXCR4,CCR5) → GNAI	2.28811	7.26421e-05	0.000501782
19	CXCR4-GNAI-PI3K-BAD signaling pathway	CXCL12 → CXCR4 → GNAI → PI3K → PIP3 → AKT ⊣ BAD	2.25345	7.46038e-05	0.000501782
20	COPII vesicle formation	SEC12 → SAR1 == (SEC23+SEC24) == (SEC13+SEC31)	2.25123	7.62709e-05	0.000501782
21	Dynein recruitment to the kinetochore	BUB1+CENPF == RZZ == (NDE1+NDEL1+LIS1),SPDL1,Dynactin == Dynein	2.28673	9.46043e-05	0.000592759
22	EGF-EGFR-RAS-JNK signaling pathway	EGF → EGFR → GRB2 → SOS → RAS → MEKK1 → MKK4 → JNK	2.26399	0.000110557	0.000652389
23	Mutation-caused aberrant TUBA4A to retrograde axonal transport	(DCTN+DNAH+DNAI+DNALI1+DNAL) ⌿ TUBA4A*	2.27645	0.000115795	0.000652389
24	IGF2-IGF1R-PI3K signaling pathway	IGF2 → IGF1R → PI3K → PIP3 → AKT → MTOR → S6K	2.25831	0.000118996	0.000652389
25	Transcription-coupled NER	(POLR2+UVSSA) == (ERCC6+ERCC8+CRL4) → (POLR2+UVSSA+ERCC6+ERCC8+CRL4) == (ERCC3+ERCC2) == (GTF2H) == (CAK)	2.25665	0.000127641	0.000671795
26	NNK/NNN to PI3K signaling pathway(N01339)	(NNK,NNN) → CHRNA7 → Ca2+ → PI3K → PIP3 → AKT → (MTOR,NFKB,BIRC5)	2.21105	0.000168373	0.000852091
27	Mutation-caused aberrant SOD1 to retrograde axonal transport	SOD1* ⊣ (DCTN+DNAH+DNAI+DNALI1+DNAL)	2.21649	0.000213337	0.00100742
28	EREG-overexpression to PI3K signaling pathway	EREG* → EGFR → PI3K → PIP3 → AKT → S6K	2.22163	0.000222205	0.00100742
29	Regulation of GF-RTK-RAS-ERK signaling, PTP	(PTP,MKP) ⊣ (ERK,JNK,MAPK14)	2.18883	0.000223047	0.00100742
30	ITGA/B-RhoGEF-RhoA signaling pathway	FN1 → (ITGA+ITGB) → PTK2 → ARHGEF28 → RHOA	2.21319	0.000229692	0.00100742
31	EGFR-overexpression to PI3K signaling pathway	EGFR* → PI3K → PIP3 → AKT → MTOR → S6K	2.21397	0.000239167	0.00101514
32	EREG-EGFR-PI3K signaling pathway	EREG → EGFR → PI3K → PIP3 → AKT → MTOR → S6K	2.16741	0.000274432	0.00105868
33	Regulation of GF-RTK-RAS-ERK signaling, ubiquitination of RTK by CBL	CBL ⊣ RTK	2.22185	0.000278633	0.00105868
34	GPCR-PLCB-ITPR signaling pathway	GPCR → GNAQ → PLCB → IP3 → ITPR → Ca2+(cyto)	2.18854	0.000278945	0.00105868
35	Metals to NFKB signaling pathway	Metals → ROS → IKK → NFKBIA → NFKB	2.17734	0.000281609	0.00105868
36	RTK-PLCG-ITPR signaling pathway	GF → RTK → PLCG → IP3 → ITPR → Ca2+(cyto)	2.09578	0.000319084	0.00116624
37	ITGA/B-FAK-CDC42 signaling pathway	FN1 → (ITGA+ITGB) → (SRC,PTK2) → PXN → (GIT2+ARHGEF7) → CDC42	2.22539	0.000388149	0.00137091
38	NNK/NNN to PI3K signaling pathway(N01350)	(NNK,NNN) → CHRNA9 → PI3K → PIP3 → AKT → (ESR1/2,AP1) ⇒ (CHRNA9,CCND3)	2.13947	0.000395918	0.00137091
39	PP2A-AKT signaling pathway	PP2A ⊣ AKT	2.12623	0.00040903	0.00137999
40	EGF-EGFR-PLCG-ERK signaling pathway	EGF → EGFR → PLCG → IP3 → (Ca2+,DAG) → PKC → RAF → MEK → ERK → CCND1	2.1327	0.000429756	0.00141367
41	TNF-JNK signaling pathway	TNF → TNFRSF1A → (RIPK1+TRADD+TRAF2/5) → (TAK1+TAB1/2) → MKK4/7 → JNK → AP1	2.10839	0.000535655	0.00171905
42	CD80/CD86-CTLA4-PP2A signaling pathway	(CD80,CD86) → CTLA4 → PP2A ⊣ AKT	2.09893	0.000584052	0.00181783
43	ITGA/B-TALIN/VINCULIN signaling pathway	FN1 → (ITGA+ITGB) → (PTK2+PXN+ILK) → (TLN+ACTN1/4+VCN) → (ACTB,ACTG1)	2.15319	0.000594067	0.00181783
44	MLL-AF4 fusion to transcriptional activation	MLL-AF4 == ((CDK9,CCNT)+(MLLT1,MLLT3)+DOT1L) ⇒LMO2,PBX3,RUNX2,SMAD1,KLF3,MEF2C,HOXA9,HOXA10,JMJD1C,HMGA2,KDM6A,SUPT3H,PROM1,FLT3,BMP2K,IGF1R,CDKN1B,CDK14)	2.12416	0.000669787	0.00196026
45	PDGF-PDGFR-PI3K signaling pathway	PDGF → PDGFR → PI3K → PIP3 → AKT → MTOR → S6K	2.08728	0.000670409	0.00196026
46	ITGA/B-RhoGAP-RhoA signaling pathway	FN1 → (ITGA+ITGB) → SRC → ARHGAP35 ⊣ RHOA	2.11586	0.000731234	0.00209163
47	LPA-GNA12/13-RhoA signaling pathway	LPA → LPAR → GNA12/13 → (ARHGEF12,ARHGEF1,ARHGEF11) → RHOA → ROCK1/2	2.10483	0.000829101	0.00222733
48	Duplication or mutation-activated FLT3 to RAS-PI3K signaling pathway	FLT3* → GRB2 → SOS → RAS → PI3K → PIP3 → AKT ⊣ BAD	2.10448	0.000829101	0.00222733
49	HIV gp120 to TNF-NFKB signaling pathway	Env → TNFRSF1A → (RIPK1+TRADD+TRAF2/5) → (TAB1/2/3+TAK1) → IKK → NFKBIA → NFKB	2.066	0.000846387	0.00222733
50	TNF-NFKB signaling pathway	TNF → TNFRSF1A → (RIPK1+TRADD+TRAF2/5) → (TAB1/2/3+TAK1) → IKK → NFKBIA → NFKB	2.066	0.000846387	0.00222733
51	GF-RTK-RAS-ERK signaling pathway	GF -> RTK -> GRB2 -> SOS -> RAS -> RAF -> MEK -> ERK	1.96528	0.00106743	0.00273632
52	NRG-ERBB4-PI3K signaling pathway	NRG → ERBB4 → PI3K → PIP3 → AKT	2.04281	0.00108139	0.00273632
53	EGF-ERBB2-RAS-ERK signaling pathway	EGF → (ERBB2+EGFR) → GRB2 → SOS → RAS → RAF → MEK → ERK	2.07303	0.00121281	0.00301095
54	EGF-EGFR-RAS-ERK signaling pathway	EGF → EGFR → GRB2 → SOS → RAS → RAF → MEK → ERK → CCND1	2.06755	0.00130874	0.00316956
55	ITGA/B-FAK-RAC signaling pathway	FN1 → (ITGA+ITGB) → (SRC,PTK2) → (PXN,CRK+BCAR1) → (DOCK1+ELMO1) → RAC	2.12717	0.00132488	0.00316956
56	MLL-ENL fusion to transcriptional activation	MLL-ENL ⇒ (MEIS1,HOXA9,HOXA10,HOXA11,SIX1,SIX4,EYA1,CDKN2C,HPGD,GRIA3,FUT8)	2.05399	0.00150113	0.0035271
57	HIV Nef to TNF-NFKB signaling pathway	Nef → (RIPK1+TRADD+TRAF2/5) → (TAB1/2/3+TAK1) → IKK → NFKBIA → NFKB	1.99883	0.00165403	0.00381816
58	Mutation-activated EGFR to PLCG-ERK signaling pathway	EGFR* → PLCG → IP3 → (Ca2+,DAG) → PKC → RAF → MEK → ERK → CCND1	2.02757	0.00183165	0.00415528
59	HIV Vpr to CDC25-cell cycle G2M	Vpr == (DCAF1+DDB1+CUL4) → ATR → CHEK1 ⊣ CDC25C → (CCNB+CDK1)	1.98866	0.00198209	0.00442037
60	FLT3LG-FLT3-RAS-PI3K signaling pathway	FLT3LG → FLT3 → GRB2 → SOS → RAS → PI3K → PIP3 → AKT → MTOR	1.9835	0.0021094	0.00462587
61	HCMV US28 to GNB/G-PI3K-NFKB signaling pathway	US28 → GNB/G	2.07252	0.00220001	0.00474548
62	KITLG-KIT-PI3K signaling pathway	KITLG → KIT → PI3K → PIP3 → AKT → MTOR → S6K	1.97657	0.00231016	0.00490271
63	Mutation-caused aberrant Abeta to 26S proteasome-mediated protein degradation	APP* → Abeta ⊣ 26S	2.01097	0.00320266	0.00668893
64	Mutation-caused aberrant Htt to 26S proteasome-mediated protein degradation	HTT* ⊣ 26S	1.99854	0.00353978	0.0072775
65	Autophagosome and lysosome fusion, tethering factor	RAB7 == (EPG5,PLEKHM1,BIRC6,HOPS,TECPR2) == LC3-II	1.92141	0.0038567	0.00780708
66	Global genome NER	(CRL4+DDB2) == (XPC+RAD23A,RAD23B+CETN2) → (XPC+CETN2) == (ERCC3+ERCC2) == (GTF2H) == (CAK)	1.92145	0.00437787	0.008556
67	Nuclear export of mRNA	SRPK1 → SRSF1 == NXF1	1.98576	0.00439792	0.008556
68	CCR2-GNB/G-PI3K-NFKB signaling pathway	CCL2 → CCR2 → GNB/G → PI3K → PIP3 → AKT → IKK → NFKBIA → NFKB	1.98026	0.00442174	0.008556
69	Mutation-caused aberrant Htt to mGluR5-Ca2+ -apoptotic pathway	Glutamate → GRM5 → GNAQ → PLCB → IP3 → (ITPR+HTT*) → Ca2+ — MCU → Ca2+(mito) — MPTP → CYCS == APAF1 → CASP9 → (CASP3,CASP7)	1.96232	0.00452203	0.00862324
70	Citrate cycle, second carbon oxidation 2	2OG+Lipoyl-E2 — OGDH ⇛ DLST → SucCoA+Dihydrolipoyl-E2	1.91449	0.00473319	0.00889698
71	FGF-FGFR-PI3K signaling pathway	FGF → FGFR → PI3K → PIP3 → AKT → MTOR → S6K	1.88891	0.00553785	0.0102463
72	IL1-IL1R-JNK signaling pathway	IL1 → IL1R → MYD88 → IRAK1/4 → TRAF6 → TAB1/2/3 → TAK1 → MKK4/7 → JNK → AP1	1.86428	0.00560679	0.0102463
73	mGluR1-TRPC3 signaling pathway	Glutamate → GRM1 → GNAQ → PLCB → IP3 → ITPR → Ca2+ → PKC ⊣ TRPC3 → Ca2+	1.8605	0.00588237	0.0106027
74	HPV E7 to PP2A-AKT signaling patyway	E7 ⊣ PP2A	1.82792	0.00623922	0.0110939
75	TSH-TG signaling pathway	TSHB → TSHR → GNAS → ADCY → cAMP → PKA → (TTF1,TTF2,PAX8,CREB) ⇒ TG	1.85845	0.00693475	0.0121662
76	CXCL12-CXCR4-PKC-ERK signaling pathaway	CXCL12 → CXCR4 → GNAQ → (PLCB,PLCG) → IP3 → Ca2+ → PKC → RAF → MEK → ERK	1.80101	0.00714288	0.0123665
77	TLR2/4-MAPK signaling pathway	(TLR2,TLR4) → (TIRAP+MYD88) → (IRAK4+IRAK1) → (TRAF6+TAK1+TAB2) → (MEK,MKK3/6,MKK4/7) → (ERK,p38,JNK) → AP1	1.88985	0.00753852	0.0128819
78	Mutation-caused aberrant Abeta to mGluR5-Ca2+ -apoptotic pathway	APP* → Abeta → GRM5 → GNAQ → PLCB → IP3 → ITPR → Ca2+ — MCU → Ca2+(mito) — MPTP → CYCS == APAF1 → CASP9 → CASP3	1.88246	0.0076914	0.0129747
79	p300-p21-Cell cycle G1/S	(ATM,ATR) → TADA3 → EP300 → TP53 ⇒ CDKN1A ⊣ (CCND+CDK4/6) → RB1 ⌿ E2F	1.8222	0.00786144	0.0130937
80	26S proteasome-mediated protein degradation	(Protein+UB) — 26S → Peptide	1.83643	0.00809299	0.0131465
81	Mutation-inactivated UBQLN2 to 26S proteasome-mediated protein degradation	UBQLN2* ⊣ (Protein+UB) — 26S → Peptide	1.83643	0.00809299	0.0131465
82	Core NER reaction	(ERCC3+ERCC2+GTF2H) == ERCC5 == XPA == RPA → (ERCC1+ERCC4) == XPA == RPA == ERCC5 → PCNA == POLD,POLE,POLK,POLH → LIG1,(LIG3+XRCC1)	1.87575	0.00841407	0.0135014
83	mGluR5-Ca2+ -apoptotic pathway	Glutamate → GRM5 → GNAQ → PLCB → IP3 → ITPR → Ca2+ — MCU → Ca2+(mito) — MPTP → CYCS == APAF1 → CASP9 → (CASP3,CASP7)	1.87498	0.00851731	0.0135024
84	FZD7-overexpression to Wnt signaling pathway	WNT → (FZD7*+LRP5/6) → (DVL+FRAT) ⊣ (GSK3B+AXIN+APC) ⊣ CTNNB1 → TCF/LEF ⇒ (MYC,CCND1)	1.74955	0.00898195	0.0139796
85	DNA end resection and RPA loading	MRN == CtIP == BRCA1+BARD1 == UIMC1+ABRAXAS+BABAM1+BRE+BRCC3 → BLM,WRN+DNA2+MRN == RPA	1.83358	0.00912689	0.0139796
86	LRP6-overexpression to Wnt signaling pathway	WNT → (FZD+LRP6*) → (DVL+FRAT) ⊣ (GSK3B+AXIN+APC) ⊣ CTNNB1 → TCF/LEF ⇒ (MYC,CCND1)	1.78951	0.00913707	0.0139796
87	EGF-EGFR-PLCG-CAMK signaling pathway	EGF → EGFR → PLCG → IP3 → Ca2+ → CALM == CAMK	1.77736	0.0094944	0.0143593
88	ITGA/B-RHOG-RAC signaling pathway	FN1 → (ITGA+ITGB) → RHOG → (DOCK1+ELMO) → RAC	1.89411	0.00977095	0.0145251
89	Mutation-caused aberrant SNCA to 26S proteasome-mediated protein degradation	SNCA* ⊣ 26S	1.8939	0.00982477	0.0145251
90	P4-PR-RAS-ERK signaling pathway	P4 → (PGR+SRC) → GRB2 → SOS → RAS → RAF → MEK → ERK → CCND1	1.8191	0.0105145	0.0153721
91	MLK-JNK signaling pathway	MLK → MKK4/7 → JNK	1.78777	0.0107201	0.0155004
92	Scrapie conformation PrPSc to 26S proteasome-mediated protein degradation	PRNP* ⊣ 26S	1.87192	0.0115757	0.0165556
93	Loading of the SMC5-SMC6 complex	RNF168 → RAD18+UBB == SLF1+SLF2 == SMC5-SMC6	1.81162	0.0117406	0.0166109
94	Angiotensin-aldosterone signaling pathway	AngII → AGTR1 → GNAQ → PLCB → IP3 → Ca2+ → CALM → CAMK → CREB ⇒ CYP11B2 → Aldosterone	1.80939	0.0127565	0.0178562
95	Wnt signaling modulation, LGR/RSPO	(RSPO+LGR4/5/6)) ⊣ (ZNRF3,RNF43) ⊣ FZD	1.75941	0.0135907	0.0188058
96	Autophagy-vesicle nucleation/elongation/maturation, mTORC1-PI3KC3-C1	mTORC1 → ULK1_complex → PI3KC3-C1	1.71875	0.0138486	0.0188058
97	Mutation-activated GNAS to ACTH-cortisol signaling pathway	GNAS* → ADCY → cAMP → PKA → (NR5A1,NR4A1,SP1,PBX1,CREB) ⇒ (STAR,CYP11B1) → Cortisol	1.71447	0.0138637	0.0188058
98	BCR-BCAP/CD19-PI3K signaling pathway	IGH → (LYN,SYK) → (PIK3AP1,(CD19+CD21+CD81+IFITM1)) → PI3Kdelta → PIP3 → AKT	1.745	0.0142536	0.0188899
99	Mutation-inactivated VCP to 26S proteasome-mediated protein degradation	VCP* ⊣ (Protein+UB) — 26S → Peptide	1.79213	0.0143366	0.0188899
100	FSHR-GNAS-PKA signaling pathway	(CGA+FSHB) → FSHR → GNAS → ADCY → cAMP → PKA	1.7002	0.0143563	0.0188899
101	Mutation-caused aberrant SOD1 to 26S proteasome-mediated protein degradation	SOD1* ⊣ DERL1 → (Protein+UB) — 26S → Peptide	1.78694	0.0147267	0.0191839
102	EML4-ALK fusion kinase to PLCG-ERK signaling pathway	EML4-ALK → PLCG → IP3 → (Ca2+,DAG) → PKC → RAF → MEK → ERK → CCND1	1.76993	0.0148713	0.0191839
103	Mutation-caused aberrant Abeta to anterograde axonal transport	APP* → Abeta → CHRNA7 → Ca2+ → CAPN → CDK5R1 == CDK5 → MAPT ⊣ (TUBA+TUBB)	1.73439	0.0153585	0.019568
104	Mutation-caused aberrant Abeta to electron transfer in Complex I	APP* → Abeta → CHRNA7 → Ca2+ → CAPN → CDK5R1 == CDK5 → MAPT ⊣ CxI → Q	1.84356	0.0154666	0.019568
105	Mutation-caused aberrant SPTBN2 to mGluR1-TRPC3 signaling pathway	SPTBN2* ⊣ GRM1 → GNAQ → PLCB → IP3 → ITPR → Ca2+	1.76357	0.0157658	0.0197428
106	SARS-CoV-2 nsp1 to translation initiation	nsp1 ⊣ 40S	1.74912	0.0159048	0.0197428
107	Promotion of microtubule growth	(CLIP1,CLIP2)+(CLASP1,CLASP2) == EB1 == microtubule	1.75757	0.0160928	0.0197895
108	Wnt signaling pathway	WNT → (FZD+LRP5/6) → (DVL+FRAT) ⊣ (GSK3B+AXIN+APC) ⊣ CTNNB1 → TCF/LEF ⇒ (MYC,CCND1)	1.74074	0.0162659	0.0198171
109	HPV E6 to Notch signaling pathway(N00382)	E6 → (NFX1+PSEN1) → NOTCH → (NICD+RBPJ+MAML) ⇒ (HES1,HEY1)	1.75501	0.0164367	0.0198415
110	Hormone-like-cytokine to Jak-STAT signaling pathway	(EPO,GH,PRL,THPO,CSF3,LEP) → (EPOR,GHR,PRLR,MPL,CSF3R,LEPR) → JAK2 → (STAT5A,STAT5B,STAT3)	1.7488	0.016884	0.0200142
111	Mutation-inactivated PRKCG to mGluR1-TRPC3 signaling pathway	Glutamate → GRM1 → GNAQ → PLCB → IP3 → ITPR → Ca2+ → PRKCG* ⌿ TRPC3	1.74835	0.016884	0.0200142
112	Deubiquitination of H2AK119	PR-DUB ⊣ cPRC1	1.72158	0.0176575	0.0207387
113	Mutation-caused aberrant Htt to anterograde axonal transport	HTT* → JNK3 ⊣ (KIF5+KLC) == (TUBA+TUBB)	1.65249	0.0178104	0.0207387
114	Fanconi anemia pathway	FANCM+TOPBP1+MHF+FAAP24 → ATR → FAcore == FANCL+UBE2T → FANCD2+FANCI+Ub	1.68437	0.0206539	0.0236677
115	Mutation-caused aberrant Abeta to mAchR-Ca2+ -apoptotic pathway	APP* → Abeta → mAChR → GNAQ → PLCB → IP3 → ITPR → Ca2+ — MCU → Ca2+(mito) — MPTP → CYCS	1.68296	0.0208679	0.0236677
116	Scrapie conformation PrPSc to mGluR5-Ca2+ -apoptotic pathway	PRNP* → (RYR,ITPR) → Ca2+ — MCU → Ca2+(mito) — MPTP → CYCS == APAF1 → CASP9 → CASP3	1.68286	0.0208679	0.0236677
117	COPI vesicle formation	GBF1 → ARF1 == (KDELR+TMED2+TMED10) == (COPI+TMED4/9+TMED1/3/5/6/7)	1.65812	0.0210453	0.0236677
118	EGF-EGFR-PLCG-calcineurin signaling pathway	EGF → EGFR → PLCG → IP3 → Ca2+ → CALM == CN → NFAT	1.63375	0.0234507	0.0261199
119	TLR5-NFKB signaling pathway	TLR5 → (MYD88) → (IRAK4+IRAK1) → (TRAF6+TAK1+TAB2) → IKK → NFKBIA → NFKB ⇒ (TNF,IL6,IL12A,IL12B)	1.71719	0.0236229	0.0261199
120	Amplified EGFR to PLCG-CAMK signaling pathway	EGFR* → PLCG → IP3 → Ca2+ → CALM == CAMK	1.65475	0.0242066	0.0265423
121	PDGF-PDGFR-PLCG-CAMK signaling pathway	PDGF → PDGFR → PLCG → IP3 → Ca2+ → CALM == CAMK	1.70305	0.0249475	0.0271286
122	PINK-Parkin-mediated autophagosome formation	PINK1 → PRKN → (CISD1,CISD2,FAF2,FKBP8,TOMM70,HK1) == (SQSTM1,OPTN,NDP52,TAX1BP1,NBR1) == LC3	1.6446	0.025539	0.0275442
123	ADRB3-UCP1 signaling pathway	ADRB3 → GNAS → ADCY → cAMP → PKA → JMD1A+SWI/SNF+PPARG ⇒ UCP1	1.7048	0.0260705	0.0278889
124	p27-Cell cycle G1/S	(SCF+SKP2) ⊣ CDKN1B ⊣ ((CCNA,CCNE)+CDK2) → RB1 ⌿ E2F	1.6411	0.0264273	0.0280426
125	Microtubule nucleation	CDK5RAP2 == gamma-TuRC+TPX2 == ch-TOG == microtubule	1.71247	0.0300267	0.0316071
126	WNT5A-ROR signaling pathway	WNT5A → (FZD,(ROR1,ROR2)) → DVL	1.6124	0.0317571	0.0330485
127	Mutation-inactivated APC to Wnt signaling pathway	(GSK3B+AXIN) ⌿ APC* ⌿ CTNNB1 → TCF/LEF ⇒ (BIRC5,MYC,CCND1)	1.67495	0.0318984	0.0330485
128	FLCN-mTORC1 signaling pathway	(SLC7A5+SLC3A2) → FLCN → RRAGA/B/C/D → mTORC1	1.64475	0.0334852	0.0344215
129	Homologous recombination	RPA == BRCA1+BARD1 == BRCA2+PALB2+DSS1 == RAD51 == BCDX2,CX3 → RAD54 → PCNA+RFC == POLD,POLE,POLK,POLH	1.63519	0.0338101	0.0344524
130	KSHV vGPCR to GNB/G-PI3K-JNK signaling pathway	vGPCR → GNB/G	1.63035	0.0340596	0.0344524
131	CYP11B1-CYP11B2 fusion to ACTH-cortisol signaling pathway	ACTH → (MC2R+MRAP) → GNAS → ADCY → cAMP → PKA → (NR5A1,NR4A1,SP1,PBX1,CREB) ⇒ CYP11B2* → Aldosterone	1.63269	0.0343008	0.0344524
132	Mutation-caused aberrant PSEN to mGluR5-Ca2+ -apoptotic pathway	(PSEN1*,PSEN2*) → RYR3 → Ca2+ — MCU → Ca2+(mito) — MPTP → CYCS == APAF1 → CASP9 → (CASP3,CASP7)	1.62941	0.0373106	0.03713
133	Amplified PDGFR to PLCG-CAMK signaling pathway	PDGFR* → PLCG → IP3 → Ca2+ → CALM == CAMK	1.59952	0.037531	0.03713
134	Amplified MYC to p27-cell cycle G1/S	(MYC*+MAX) ⇒ CKS1B → (SCF+SKP2) ⊣ CDKN1B ⊣ (CCNE+CDK2) → RB1 ⌿ E2F	1.59731	0.0379752	0.037289
135	mitochondrial complex - UCP1 in Thermogenesis	CxI == CxII == CxIII == CxIV == ATPase → UCP1	1.58386	0.0390428	0.0380534
136	Microtubule-RHOA signaling pathway	(TUBA+TUBB) ⊣ ARHGEF2 → RHOA → ROCK1/2	1.575	0.0403587	0.0390468
137	Pre-IC formation	TOPBP1+RECQL4 == POLE == GINS → ORC+CDC6+CDT1 == CDC45+MCM+GINS == POLE+TOPBP1+TICRR+MTBP+RECQL4	1.64461	0.0424619	0.0407817
138	CCR5-GNB/G-PLCB/G-PKC signaling pathway	CCL5 → CCR5 → GNB/G → PLCB → (Ca2+,DAG) → PKC	1.57397	0.0439093	0.0413006
139	EP/NE-ADRB-cAMP signaling pathway	(EP,NE) → ADRB2 → GNAS → ADCY → cAMP → PKA → PLN	1.6142	0.0439337	0.0413006
140	GATOR1-mTORC1 signaling pathway	(NPRL2/3+DEPDC5) ⊣ RRAGA/B/C/D → mTORC1	1.62395	0.0439438	0.0413006
141	GnRH-GnRHR-PLCB-PKC signaling pathway	GNRH1/2 → GNRHR → (GNAQ,GNA11) → PLCB → (Ca2+,DAG) → PKC → RAF1 → MEK → ERK → ELK1 ⇒ (LHB,CGA,FSHB)	1.56582	0.0443131	0.0413523
142	KSHV vGPCR to GNB/G-ERK signaling pathway	vGPCR → GNB/G	1.61659	0.0457797	0.0421067
143	ACTH-cortisol signaling pathway	ACTH → (MC2R+MRAP) → GNAS → ADCY → cAMP → PKA → (NR5A1,NR4A1,SP1,PBX1,CREB) ⇒ (STAR,CYP11B1) → Cortisol	1.58598	0.046814	0.0421067
144	HCMV UL33 to GNAI-AC-PKA signaling pathway	UL33 → (GNAI,GNAO)	1.60197	0.0468399	0.0421067
145	Mutation-inactivated RASD1 to CRHR-PKA-ACTH signaling pathway	RASD1* ⌿ GNAI ⌿ ADCY → cAMP → PKA → CREB → ACTH	1.60033	0.0468399	0.0421067
146	Long patch BER	POLB == (POLD,POLE) == PCNA == RFC → PCNA+FEN1 → PCNA+LIG1	1.60063	0.0483665	0.0421067
147	mAChR-Ca2+ -apoptotic pathway	ACh → mAChR → GNAQ → PLCB → IP3 → ITPR → Ca2+ — MCU → Ca2+(mito) — MPTP → CYCS	1.5831	0.0487805	0.0421067
148	CXCR4-GNAQ-PLCB/G-calcineurin signaling pathway	CXCL12 → CXCR4 → GNAQ → (PLCB,PLCG) → IP3 → Ca2+ → CALM == CN → NFAT	1.55723	0.0495751	0.0421067
149	Skeletal-type VGCC-RYR signaling	CAV1.1 → (RYR1+TRDN+JCN+CASQ) → Ca2+(cyto)	1.54465	0.0495751	0.0421067
150	Electron transfer in Complex I	NADH — CxI → Q	1.56467	0.0495979	0.0421067
151	GHRHR-PKA-GH signaling pathway	GHRH → GHRHR → GNAS → ADCY → cAMP → PKA → CREB ⇒ POU1F1 ⇒ (GH1,GH2)	1.56357	0.0495979	0.0421067
152	GPCR-PI3K signaling pathway	(GPCR+GNB+GNG) → PI3Kgamma → PIP3 → AKT	1.56579	0.0495979	0.0421067
153	Mutation-caused aberrant TDP43 to electron transfer in Complex I	TARDBP* ⊣ CxI → Q	1.56467	0.0495979	0.0421067
154	Mutation-inactivated PINK1 to electron transfer in Complex I	PINK1* ⊣ CxI → Q	1.56467	0.0495979	0.0421067
155	Mutation-activated GNAS to CRHR-PKA-ACTH signaling pathway	GNAS* → ADCY → cAMP → PKA → CREB → ACTH	1.52397	0.0499307	0.0421067
156	Cardiac-type VGCC-RYR signaling	Ca2+(extracellular) — CAV1.2 → Ca2+(cyto) → (RYR2+TRDN+JCN+CASQ) → Ca2+(cyto)	1.64534	0.0499435	0.0421067
Abbreviation: GEO = Gene Expression Omnibus, NES = normalized enrichment score, FDR = false discovery rate.
